# Supplementary material for: Crossover interference mediates multiscale patterning along meiotic chromosomes
Source: Nat Commun. 2025 Nov 25;16:10453. doi: 10.1038/s41467-025-65423-6 (PMC12647850; doi:10.1038/s41467-025-65423-6)
Supplement: Supplementary file 4 — Source Data [file 41467_2025_65423_MOESM4_ESM.xlsx]

## Sheet: Fig 1F
			Normalized Signal Intenisty
			(number of standard deviations from the mean)
	Position on Chromosome (um)	Zip3	Hop1	Zip1
	0.201	-1.76321	-1.80635	-1.62344
	0.268	-1.11993	-1.52828	-1.39592
	0.335	-0.125625	-1.11502	-0.968898
	0.402	1.02813	-0.5764	-0.471845
	0.469	1.88641	-0.129662	0.174513
	0.536	2.18248	0.0249998	0.66666
	0.603	1.95978	-0.120461	1.0848
	0.67	1.29165	-0.419556	1.21918
	0.737	0.698547	-0.641296	1.26063
	0.804	0.378848	-0.699312	1.34774
	0.871	0.257511	-0.622364	1.50236
	0.938	0.266144	-0.527552	1.56767
	1.005	0.28914	-0.455383	1.48374
	1.072	0.289081	-0.4239	1.38487
	1.139	0.338855	-0.417132	1.29186
	1.206	0.451909	-0.460834	1.20837
	1.273	0.583483	-0.411297	1.00057
	1.34	0.54779	-0.295614	0.751848
	1.407	0.305914	-0.196073	0.490779
	1.474	-0.084379	-0.0901874	0.153868
	1.541	-0.402686	0.000897618	-0.16372
	1.608	-0.358587	0.119224	-0.344673
	1.675	-0.1037	0.428942	-0.405514
	1.742	0.0883462	0.91774	-0.379842
	1.809	-0.0113097	1.47701	-0.412708
	1.876	-0.396384	1.85539	-0.455144
	1.943	-0.705623	1.87066	-0.439319
	2.01	-0.846615	1.65571	-0.413197
	2.077	-0.592866	1.36264	-0.286037
	2.144	-0.112292	1.23505	-0.179425
	2.211	0.319443	1.22665	-0.18205
	2.278	0.54037	1.30626	-0.342579
	2.345	0.51746	1.22442	-0.448804
	2.412	0.124847	0.792038	-0.792493
	2.479	-0.504078	0.172179	-1.09331
	2.546	-1.14156	-0.523616	-1.27638
	2.613	-1.73168	-1.11656	-1.42268
	2.68	-2.08257	-1.45459	-1.55106
	2.747	-2.26304	-1.63837	-1.54042

## Sheet: Fig 2A
			Signal Intenisty
			(Analog Digital Units)
	Position on Chromosome (um)	Zip3	Hop1	Zip1
	0.201	-2349.48	-6992.11	-793.606
	0.268	-1492.31	-5915.72	-682.386
	0.335	-167.395	-4316.07	-473.638
	0.402	1369.98	-2231.16	-230.658
	0.469	2513.64	-501.902	85.3093
	0.536	2908.15	96.7704	325.892
	0.603	2611.41	-466.285	530.295
	0.67	1721.13	-1624.04	595.985
	0.737	930.813	-2482.36	616.251
	0.804	504.815	-2706.93	658.831
	0.871	343.133	-2409.08	734.418
	0.938	354.637	-2042.07	766.345
	1.005	385.279	-1762.72	725.317
	1.072	385.2	-1640.85	676.985
	1.139	451.524	-1614.65	631.516
	1.206	602.169	-1783.82	590.704
	1.273	777.49	-1592.07	489.122
	1.34	729.929	-1144.28	367.535
	1.407	407.63	-758.97	239.914
	1.474	-112.435	-349.102	75.2173
	1.541	-536.579	3.47454	-80.0335
	1.608	-477.817	461.497	-168.491
	1.675	-138.18	1660.37	-198.232
	1.742	117.721	3552.43	-185.683
	1.809	-15.0702	5717.26	-201.749
	1.876	-528.182	7181.92	-222.494
	1.943	-940.243	7241.05	-214.758
	2.01	-1128.11	6409	-201.988
	2.077	-789.994	5274.57	-139.827
	2.144	-149.629	4780.68	-87.7107
	2.211	425.657	4748.17	-88.9937
	2.278	720.043	5056.31	-167.467
	2.345	689.515	4739.54	-219.394
	2.412	166.359	3065.86	-387.405
	2.479	-671.683	666.479	-534.458
	2.546	-1521.12	-2026.84	-623.949
	2.613	-2307.46	-4322.02	-695.467
	2.68	-2775.02	-5630.48	-758.225
	2.747	-3015.49	-6341.89	-753.024

## Sheet: Fig 2B
		Amplitude (analog digial units)
	frequency (1/um)	Zip3	Hop1	Zip1
	0	6136.42	12249.8	3448.84
	0.382702	926.848	4143.77	577.827
	0.765404	832.31	2963.3	339.377
	1.14811	1135.38	1007.73	110.751
	1.53081	732.396	1278.86	42.5359
	1.91351	52.1217	495.874	24.4847
	2.29621	268.112	549.085	38.4812
	2.67891	73.0899	190.143	9.49924
	3.06162	20.0832	47.2972	1.90589
	3.44432	19.4376	26.0621	11.8383
	3.82702	7.65299	36.2258	5.88819
	4.20972	15.0719	26.4931	3.31439
	4.59242	19.6556	24.2232	4.16032
	4.97512	15.6823	49.3353	5.42939
	5.35783	12.4989	24.9494	7.47078
	5.74053	19.369	39.4061	3.67199
	6.12323	4.4144	7.86964	4.35265
	6.50593	12.6556	22.3852	3.20207
	6.88863	7.84332	15.9281	2.72694

## Sheet: Fig 2C
	The periodicities (um) of the 2 highest amplitude peaks in the FFT spectra across all measured wild type chromosomes
		Zip3	Hop1	Zip1
		0.871	0.65325	0.4355
		0.4355	0.4355	0.290333
		0.982667	0.982667	0.982667
		0.210571	0.210571	0.327556
		1.09433	0.82075	0.82075
		0.469	0.469	0.469
		1.4405	0.960333	0.5762
		0.480167	0.360125	0.411571
		1.005	1.5075	0.603
		0.430714	0.5025	0.3015
		0.7638	1.9095	1.9095
		0.477375	0.6365	0.95475
		0.5494	0.915667	0.457833
		0.228917	0.343375	0.343375
		1.25067	0.938	0.625333
		0.469	0.536	0.469
		0.893333	1.34	0.536
		0.335	0.335	0.382857
		0.72025	1.4405	0.72025
		0.411571	0.5762	0.360125
		1.02733	1.541	0.6164
		0.513667	0.6164	0.280182
		0.75375	1.005	0.274091
		0.5025	0.231923	0.188438
		1.407	0.938	0.469
		0.402	0.201	0.201
		1.407	0.938	1.407
		0.5628	0.312667	0.469
		0.82075	1.09433	1.09433
		0.547167	0.6566	0.205187
		1.407	0.938	0.938
		0.312667	0.469	0.5628
		0.469	1.407	1.407
		0.35175	0.35175	0.469
		0.893333	0.446667	1.34
		0.191429	0.335	0.536
		1.9095	1.9095	1.9095
		0.6365	0.477375	0.7638
		1.4405	0.480167	0.960333
		0.320111	0.2881	0.240083
		1.273	1.273	0.848667
		0.5092	0.212167	0.195846
		1.02733	1.02733	1.541
		0.440286	0.513667	0.440286
		0.848667	1.273	0.424333
		0.424333	0.195846	0.282889
		0.893333	1.34	0.893333
		0.446667	0.297778	0.268
		0.938	1.407	1.407
		0.5628	0.7035	0.312667
		0.497714	0.580667	0.497714
		0.6968	0.232267	0.193556
		0.603	1.005	1.005
		0.15075	0.188438	0.376875
		0.603	0.430714	0.274091
		0.3015	0.3015	0.201
		1.206	0.9045	0.7236
		0.328909	0.516857	0.3618
		0.5762	1.4405	0.72025
		0.411571	0.5762	0.2881
		1.02175	0.681167	2.0435
		0.681167	0.371545	1.02175
		0.392429	1.3735	0.305222
		0.305222	0.392429	0.183133
		0.457833	0.5494	0.5494
		0.343375	0.343375	0.343375
		1.04967	1.5745	0.78725
		0.449857	0.6298	0.393625
		0.430714	1.005	1.005
		0.3015	0.603	0.603
		0.98825	1.31767	1.9765
		0.658833	0.7906	0.98825
		1.005	1.005	1.005
		0.67	0.402	0.574286
		0.85425	1.7085	0.379667
		0.5695	0.85425	0.262846
		0.737	1.474	0.982667
		0.327556	0.421143	0.491333
		0.82075	1.09433	1.09433
		0.410375	0.547167	0.410375
		0.67	0.574286	2.01
		0.5025	0.402	0.574286
		1.02733	1.541	0.38525
		0.513667	0.7705	0.220143
		0.6365	0.95475	0.6365
		0.95475	0.424333	0.424333
		1.5745	1.5745	1.04967
		0.449857	0.3149	0.449857
		1.139	1.139	0.3417
		0.3417	0.427125	0.28475
		1.407	1.407	0.938
		0.5628	0.402	0.402
		0.320111	0.72025	0.5762
		0.240083	0.360125	0.2881
		0.516857	0.9045	0.9045
		0.402	0.45225	0.45225
		0.8375	1.675	0.67
		0.304545	0.558333	0.478571
		1.5745	0.524833	0.78725
		0.449857	0.393625	0.524833
		1.7755	0.507286	1.7755
		0.507286	0.295917	0.88775
		0.737	0.982667	0.737
		0.3685	0.5896	0.3685
		1.139	0.6834	0.85425
		0.427125	0.488143	0.5695
		1.9095	1.9095	1.9095
		0.6365	0.477375	0.477375
		0.804	1.608	0.804
		0.292364	0.6432	0.402
		0.7035	0.938	1.407
		0.312667	0.5628	0.5628
		1.6415	1.6415	1.6415
		0.82075	0.82075	0.547167
		1.742	0.6968	1.742
		0.6968	0.290333	0.871
		0.7102	0.7102	0.88775
		0.394556	0.507286	0.507286
		0.7638	0.95475	0.6365
		0.424333	0.424333	0.424333
		1.005	1.5075	0.603
		0.430714	0.5025	0.3015
		0.72025	0.960333	0.480167
		0.480167	0.411571	0.360125
		0.245667	0.982667	0.982667
		0.18425	0.5896	0.421143
		0.430714	0.5025	0.603
		0.335	0.25125	0.430714
		0.402	0.7035	0.938
		0.312667	0.469	0.5628
		0.603	1.809	0.9045
		0.402	0.516857	0.402
		1.04967	0.6298	0.78725
		0.449857	0.242231	0.349889
		0.614167	1.8425	0.737
		0.409444	0.614167	0.526429
		1.02733	1.02733	1.541
		0.342444	0.440286	0.162211
		1.273	1.273	0.6365
		0.477375	0.293769	1.273
		0.737	1.8425	1.8425
		1.22833	0.92125	0.460625
		0.402	1.608	1.608
		0.536	0.536	0.6432
		1.541	1.541	0.342444
		0.7705	0.7705	0.237077
		1.34	1.34	2.01
		0.446667	0.574286	1.005
		1.02733	0.6164	1.541
		0.513667	0.342444	0.280182
		0.938	0.2814	0.312667
		0.35175	0.216462	0.255818
		0.6566	1.09433	1.09433
		1.6415	0.547167	0.547167
		0.982667	0.982667	0.5896
		0.5896	0.5896	0.3685
		0.354143	0.4958	0.826333
		0.2479	0.2479	0.354143
		0.6432	0.6432	1.072
		1.072	0.402	0.402
		1.474	1.474	0.3685
		0.737	0.421143	0.245667

## Sheet: Fig 2D
	x	Zip3	Hop1	Zip1
	100	0.00283817	0.00300062	0.00572313
	50	0.00826114	0.00873712	0.0166485
	33.3333	0.0160155	0.0169448	0.0322554
	25	0.025848	0.0273588	0.0520229
	20	0.0375052	0.0397144	0.0754303
	16.6667	0.0507338	0.053747	0.101957
	14.2857	0.0652803	0.0691917	0.131081
	12.5	0.0808914	0.0857839	0.162283
	11.1111	0.0973138	0.103259	0.195041
	10	0.114294	0.121351	0.228835
	9.09091	0.131579	0.139797	0.263143
	8.33333	0.148915	0.158332	0.297446
	7.69231	0.166048	0.17669	0.331222
	7.14286	0.182727	0.194607	0.36395
	6.66667	0.198696	0.211818	0.395109
	6.25	0.213703	0.228058	0.424179
	5.88235	0.227494	0.243064	0.450639
	5.55556	0.239816	0.256569	0.473968
	5.26316	0.250416	0.26831	0.493645
	5	0.25904	0.278021	0.50915
	4.7619	0.265434	0.285438	0.51996
	4.54545	0.269347	0.290295	0.525557
	4.34783	0.270523	0.292329	0.525418
	4.16667	0.268711	0.291275	0.519023
	4	0.263732	0.286926	0.506001
	3.84615	0.257123	0.280577	0.489546
	3.7037	0.249044	0.272578	0.470095
	3.57143	0.240342	0.264013	0.449668
	3.44828	0.230849	0.255182	0.42763
	3.33333	0.220405	0.245742	0.403498
	3.22581	0.209095	0.23544	0.376912
	3.125	0.198159	0.225253	0.350979
	3.0303	0.187443	0.215551	0.325256
	2.94118	0.178836	0.207887	0.30317
	2.85714	0.17378	0.203721	0.287106
	2.77778	0.171495	0.202178	0.276023
	2.7027	0.172897	0.204761	0.273565
	2.63158	0.176956	0.210316	0.277048
	2.5641	0.182522	0.217628	0.283807
	2.5	0.188825	0.225765	0.292143
	2.43902	0.196091	0.235041	0.302282
	2.38095	0.204084	0.245177	0.313846
	2.32558	0.212376	0.255671	0.32598
	2.27273	0.220761	0.266327	0.3382
	2.22222	0.229235	0.277141	0.350497
	2.17391	0.237793	0.288109	0.362862
	2.12766	0.246431	0.299227	0.375287
	2.08333	0.255144	0.310492	0.387762
	2.04082	0.263928	0.321901	0.400278
	2	0.272784	0.333486	0.412747
	1.96078	0.281719	0.345376	0.424843
	1.92308	0.29076	0.357586	0.436496
	1.88679	0.299904	0.370041	0.4479
	1.85185	0.308742	0.382901	0.458779
	1.81818	0.317578	0.395965	0.469292
	1.78571	0.3265	0.408807	0.479379
	1.75439	0.335348	0.421488	0.489222
	1.72414	0.344126	0.434298	0.498633
	1.69492	0.352853	0.447276	0.507456
	1.66667	0.361708	0.460457	0.515952
	1.63934	0.370986	0.47398	0.524535
	1.6129	0.380374	0.487505	0.532865
	1.5873	0.389433	0.501783	0.541362
	1.5625	0.398651	0.515854	0.549879
	1.53846	0.408148	0.529448	0.558371
	1.51515	0.417742	0.54271	0.566966
	1.49254	0.42747	0.555956	0.574829
	1.47059	0.437327	0.569187	0.582317
	1.44928	0.447483	0.582313	0.590426
	1.42857	0.457823	0.595568	0.59896
	1.40845	0.468314	0.608929	0.607769
	1.38889	0.478395	0.622247	0.616665
	1.36986	0.488403	0.635539	0.625193
	1.35135	0.498217	0.648655	0.632733
	1.33333	0.507993	0.661736	0.640239
	1.31579	0.517722	0.674724	0.647991
	1.2987	0.527659	0.687216	0.656186
	1.28205	0.537837	0.699046	0.664755
	1.26582	0.548077	0.710694	0.6733
	1.25	0.558386	0.72217	0.681661
	1.23457	0.56936	0.732476	0.690481
	1.21951	0.580324	0.742372	0.69929
	1.20482	0.591201	0.752344	0.708061
	1.19048	0.601858	0.762638	0.717791
	1.17647	0.61274	0.772879	0.727745
	1.16279	0.623845	0.783062	0.737919
	1.14943	0.635096	0.793292	0.748932
	1.13636	0.646355	0.803417	0.760084
	1.1236	0.65753	0.813487	0.771575
	1.11111	0.668546	0.823713	0.782954
	1.0989	0.679351	0.834185	0.794203
	1.08696	0.690166	0.84463	0.805504
	1.07527	0.70098	0.855004	0.816808
	1.06383	0.712341	0.864154	0.827242
	1.05263	0.723932	0.872671	0.837238
	1.04167	0.735571	0.881719	0.84708
	1.03093	0.747233	0.890851	0.856772
	1.02041	0.758504	0.900179	0.866724
	1.0101	0.769553	0.909529	0.876754
	1	0.779679	0.918776	0.886655
	0.990099	0.788813	0.927919	0.896424
	0.980392	0.797305	0.936715	0.904845
	0.970874	0.805606	0.945084	0.912921
	0.961538	0.813424	0.953592	0.919855
	0.952381	0.821057	0.96103	0.925619
	0.943396	0.828528	0.968095	0.930955
	0.934579	0.836147	0.974773	0.936471
	0.925926	0.844106	0.980973	0.94246
	0.917431	0.851876	0.986554	0.948126
	0.909091	0.859237	0.990119	0.953092
	0.900901	0.866621	0.993	0.957711
	0.892857	0.87418	0.995547	0.962101
	0.884956	0.881994	0.997703	0.966486
	0.877193	0.889673	0.999116	0.970601
	0.869565	0.896902	1	0.974218
	0.862069	0.902633	0.999963	0.976675
	0.854701	0.908158	0.999476	0.978778
	0.847458	0.914132	0.999232	0.980597
	0.840336	0.919689	0.999026	0.982287
	0.833333	0.924979	0.998143	0.983701
	0.826446	0.930017	0.996644	0.98481
	0.819672	0.934128	0.994991	0.985469
	0.813008	0.937884	0.992973	0.985788
	0.806452	0.94139	0.990491	0.985723
	0.8	0.944884	0.988297	0.985641
	0.793651	0.948278	0.986118	0.985403
	0.787402	0.951806	0.983986	0.985203
	0.78125	0.955543	0.982257	0.98547
	0.775194	0.959165	0.980034	0.98564
	0.769231	0.962848	0.977303	0.985725
	0.763359	0.966513	0.974483	0.984584
	0.757576	0.969951	0.971233	0.983062
	0.75188	0.97339	0.967886	0.981389
	0.746269	0.977839	0.966146	0.980664
	0.740741	0.982368	0.964509	0.979891
	0.735294	0.986315	0.963141	0.979271
	0.729927	0.989192	0.962824	0.97942
	0.724638	0.991835	0.962187	0.979257
	0.719424	0.993493	0.961732	0.978335
	0.714286	0.995289	0.963111	0.977539
	0.70922	0.996834	0.964283	0.976257
	0.704225	0.99814	0.965406	0.973958
	0.699301	0.998925	0.96781	0.971595
	0.694444	0.99911	0.969945	0.969388
	0.689655	0.99871	0.971517	0.967325
	0.684932	0.998837	0.973538	0.966091
	0.680272	0.999576	0.975932	0.967071
	0.675676	0.999841	0.977869	0.968127
	0.671141	0.999838	0.979589	0.968944
	0.666667	0.999979	0.980173	0.969643
	0.662252	1	0.980194	0.970141
	0.657895	0.999698	0.980017	0.970797
	0.653595	0.998958	0.979919	0.972583
	0.649351	0.999437	0.980782	0.974586
	0.645161	0.999657	0.981668	0.976297
	0.641026	0.999291	0.982854	0.978876
	0.636943	0.998451	0.984214	0.982333
	0.632911	0.997143	0.984976	0.985775
	0.628931	0.995279	0.985446	0.988898
	0.625	0.99212	0.985586	0.991048
	0.621118	0.987681	0.985294	0.99136
	0.617284	0.983542	0.985163	0.991803
	0.613497	0.979237	0.985015	0.992995
	0.609756	0.974653	0.984689	0.993625
	0.606061	0.969738	0.984134	0.994048
	0.60241	0.96516	0.983493	0.994414
	0.598802	0.963765	0.98338	0.995373
	0.595238	0.962128	0.983052	0.996139
	0.591716	0.96023	0.982534	0.99673
	0.588235	0.958119	0.983065	0.997347
	0.584795	0.956561	0.984081	0.997269
	0.581395	0.954768	0.984917	0.996984
	0.578035	0.953246	0.986427	0.997342
	0.574713	0.951024	0.987509	0.997867
	0.571429	0.947858	0.987926	0.998885
	0.568182	0.944626	0.988415	0.999649
	0.564972	0.941408	0.989074	1
	0.561798	0.939002	0.988814	0.996977
	0.558659	0.937131	0.988325	0.99352
	0.555556	0.934623	0.98811	0.989322
	0.552486	0.932064	0.987423	0.984497
	0.549451	0.929313	0.986487	0.979337
	0.546448	0.925849	0.986364	0.975142
	0.543478	0.92211	0.985828	0.970879
	0.540541	0.918124	0.985106	0.96635
	0.537634	0.913889	0.984194	0.961551
	0.534759	0.910106	0.983374	0.95606
	0.531915	0.907016	0.982742	0.949729
	0.529101	0.903706	0.98193	0.943101
	0.526316	0.900196	0.980863	0.936209
	0.52356	0.897814	0.978042	0.930612
	0.520833	0.896138	0.975809	0.925181
	0.518135	0.894282	0.973737	0.919269
	0.515464	0.891562	0.971653	0.912976
	0.512821	0.888454	0.969374	0.906469
	0.510204	0.886076	0.966529	0.900032
	0.507614	0.884208	0.963806	0.893414
	0.505051	0.883168	0.960596	0.886509
	0.502513	0.882054	0.957099	0.879316
	0.5	0.877762	0.953101	0.872574
	0.497512	0.873225	0.948783	0.865481
	0.49505	0.868273	0.943166	0.85715
	0.492611	0.862892	0.937603	0.850255
	0.490196	0.858009	0.931762	0.845087
	0.487805	0.853764	0.925388	0.8408
	0.485437	0.849326	0.918656	0.836486
	0.483092	0.844707	0.912006	0.832995
	0.480769	0.840428	0.904415	0.829529
	0.478469	0.83703	0.897917	0.827077
	0.47619	0.834222	0.891815	0.825373
	0.473934	0.831246	0.885474	0.823522
	0.471698	0.828101	0.878892	0.821525
	0.469484	0.824785	0.872067	0.81938
	0.46729	0.820734	0.866186	0.818374
	0.465116	0.816339	0.860418	0.817609
	0.462963	0.811754	0.854429	0.816722
	0.460829	0.80698	0.848219	0.815713
	0.458716	0.801863	0.843244	0.814749
	0.456621	0.798176	0.839594	0.813919
	0.454545	0.794997	0.836402	0.81274
	0.452489	0.79166	0.833048	0.811438
	0.45045	0.78968	0.829629	0.810559
	0.44843	0.788224	0.826559	0.80979
	0.446429	0.786858	0.823633	0.80899
	0.444444	0.785539	0.821234	0.808204
	0.442478	0.784507	0.818794	0.807751
	0.440529	0.783528	0.816255	0.807377
	0.438596	0.781306	0.814548	0.806845
	0.436681	0.77872	0.813152	0.805925
	0.434783	0.776508	0.811911	0.805075
	0.4329	0.775011	0.811011	0.804416
	0.431034	0.773339	0.809778	0.803459
	0.429185	0.774462	0.808385	0.802688
	0.42735	0.776149	0.806939	0.801939
	0.425532	0.777181	0.805605	0.800995
	0.423729	0.77781	0.804064	0.799836
	0.421941	0.777865	0.802154	0.798375
	0.420168	0.777283	0.800174	0.796101
	0.41841	0.776143	0.798119	0.793255
	0.416667	0.774874	0.795734	0.790658
	0.414938	0.773579	0.791629	0.78685
	0.413223	0.772182	0.787372	0.782896
	0.411523	0.770772	0.783121	0.778981
	0.409836	0.770782	0.777644	0.775731
	0.408163	0.770501	0.772291	0.77254
	0.406504	0.770051	0.766924	0.769246
	0.404858	0.769517	0.761393	0.765821
	0.403226	0.768899	0.755696	0.762265
	0.401606	0.767775	0.750351	0.758961
	0.4	0.765247	0.746464	0.756736
	0.398406	0.762604	0.742442	0.754403
	0.396825	0.759845	0.738285	0.75196
	0.395257	0.756966	0.733971	0.749428
	0.393701	0.753478	0.729155	0.747388
	0.392157	0.748142	0.724724	0.744413
	0.390625	0.742897	0.721297	0.742019
	0.389105	0.737501	0.717749	0.739519
	0.387597	0.732153	0.714492	0.736647
	0.3861	0.726402	0.711116	0.733835
	0.384615	0.720891	0.707391	0.731231
	0.383142	0.715989	0.703373	0.728753
	0.381679	0.711111	0.699509	0.727057
	0.380228	0.706134	0.695592	0.725487
	0.378788	0.701671	0.691482	0.724145
	0.377358	0.697496	0.687203	0.722922
	0.37594	0.693034	0.683579	0.721807
	0.374532	0.687966	0.681237	0.720997
	0.373134	0.682329	0.679965	0.720425
	0.371747	0.676581	0.679122	0.719714
	0.37037	0.670692	0.678221	0.718868
	0.369004	0.664659	0.677251	0.71795
	0.367647	0.659542	0.676494	0.717414
	0.3663	0.654925	0.675839	0.717081
	0.364964	0.650186	0.67512	0.716685
	0.363636	0.645231	0.674567	0.716108
	0.362319	0.640465	0.674245	0.715632
	0.361011	0.635921	0.674026	0.715522
	0.359712	0.631352	0.674228	0.71555
	0.358423	0.626377	0.675176	0.715332
	0.357143	0.62136	0.676085	0.71517
	0.355872	0.616673	0.676945	0.715604
	0.35461	0.612056	0.677461	0.716164
	0.353357	0.607675	0.677605	0.717133
	0.352113	0.603219	0.677793	0.718169
	0.350877	0.599309	0.678238	0.718871
	0.34965	0.595726	0.678611	0.719453
	0.348432	0.592685	0.678286	0.720186
	0.347222	0.589565	0.678278	0.721243
	0.346021	0.58636	0.67823	0.722274
	0.344828	0.583067	0.678133	0.723266
	0.343643	0.579463	0.677936	0.724026
	0.342466	0.575944	0.677143	0.724992
	0.341297	0.571663	0.676759	0.725463
	0.340136	0.566989	0.676531	0.725796
	0.338983	0.562211	0.676253	0.726083
	0.337838	0.55733	0.675924	0.726324
	0.3367	0.552343	0.675545	0.726519
	0.33557	0.547252	0.675114	0.726666

## Sheet: Fig 2E
	Residuum (sum of all fourier transforms (Fig 2D) minus simulated data with only shorter peridicities)
	Periodicity	Zip3	Hop1	Zip1
	100	0.00218761	0.00235007	0.00507257
	50	0.00634992	0.0068259	0.0147373
	33.3333	0.012274	0.0132032	0.0285139
	25	0.019747	0.0212577	0.0459219
	20	0.0285559	0.0307651	0.0664809
	16.6667	0.0384878	0.0415011	0.0897106
	14.2857	0.0493299	0.0532414	0.115131
	12.5	0.0608692	0.0657617	0.14226
	11.1111	0.0728928	0.0788377	0.17062
	10	0.0851877	0.0922451	0.199728
	9.09091	0.0975411	0.10576	0.229106
	8.33333	0.10974	0.119157	0.258271
	7.69231	0.121572	0.132213	0.286745
	7.14286	0.132823	0.144703	0.314046
	6.66667	0.143281	0.156403	0.339694
	6.25	0.152733	0.167089	0.36321
	5.88235	0.160966	0.176536	0.384111
	5.55556	0.167767	0.18452	0.401919
	5.26316	0.172923	0.190817	0.416153
	5	0.176222	0.195203	0.426332
	4.7619	0.177449	0.197453	0.431975
	4.54545	0.176394	0.197342	0.432604
	4.34783	0.172841	0.194647	0.427736
	4.16667	0.166579	0.189144	0.416892
	4	0.157472	0.180666	0.399741
	3.84615	0.147094	0.170548	0.379518
	3.7037	0.135649	0.159183	0.3567
	3.57143	0.124022	0.147693	0.333347
	3.44828	0.112085	0.136418	0.308866
	3.33333	0.0996938	0.125032	0.282787
	3.22581	0.0866196	0.112965	0.254437
	3.125	0.0738559	0.10095	0.226676
	3.0303	0.0611432	0.0892513	0.198957
	2.94118	0.0502144	0.0792659	0.174549
	2.85714	0.0424639	0.0724051	0.155789
	2.77778	0.0371008	0.0677844	0.141629
	2.7027	0.0349985	0.0668622	0.135667
	2.63158	0.0342941	0.067654	0.134386
	2.5641	0.0347223	0.0698284	0.136008
	2.5	0.0355791	0.0725189	0.138897
	2.43902	0.036939	0.0758889	0.14313
	2.38095	0.0390107	0.0801034	0.148772
	2.32558	0.0413715	0.0846666	0.154975
	2.27273	0.0438222	0.0893881	0.16126
	2.22222	0.0463645	0.0942703	0.167626
	2.17391	0.049	0.0993157	0.174069
	2.12766	0.0517303	0.104527	0.180586
	2.08333	0.054557	0.109905	0.187174
	2.04082	0.0574816	0.115454	0.193832
	2	0.0605115	0.121213	0.200475
	1.96078	0.0636603	0.127318	0.206784
	1.92308	0.0669613	0.133787	0.212698
	1.88679	0.070416	0.140554	0.218413
	1.85185	0.0736231	0.147782	0.223661
	1.81818	0.0768921	0.155279	0.228606
	1.78571	0.0803181	0.162625	0.233197
	1.75439	0.0837451	0.169885	0.23762
	1.72414	0.0871854	0.177357	0.241693
	1.69492	0.0906088	0.185032	0.245211
	1.66667	0.0939915	0.19274	0.248235
	1.63934	0.0976227	0.200616	0.251171
	1.6129	0.101028	0.208158	0.253519
	1.5873	0.103806	0.216156	0.255735
	1.5625	0.106417	0.223619	0.257645
	1.53846	0.10915	0.230449	0.259372
	1.51515	0.111798	0.236767	0.261022
	1.49254	0.114561	0.243047	0.26192
	1.47059	0.117414	0.249274	0.262404
	1.44928	0.120567	0.255397	0.26351
	1.42857	0.123941	0.261686	0.265078
	1.40845	0.127474	0.268088	0.266929
	1.38889	0.130398	0.27425	0.268669
	1.36986	0.133091	0.280227	0.26988
	1.35135	0.135586	0.286024	0.270102
	1.33333	0.137212	0.290955	0.269458
	1.31579	0.13868	0.295683	0.26895
	1.2987	0.14034	0.299898	0.268868
	1.28205	0.142533	0.303743	0.269451
	1.26582	0.144766	0.307384	0.269989
	1.25	0.147048	0.310832	0.270323
	1.23457	0.150272	0.313388	0.271393
	1.21951	0.153485	0.315533	0.272451
	1.20482	0.15661	0.317754	0.273471
	1.19048	0.15952	0.320299	0.275452
	1.17647	0.162659	0.322798	0.277663
	1.16279	0.166028	0.325244	0.280102
	1.14943	0.169552	0.327748	0.283389
	1.13636	0.173097	0.330159	0.286826
	1.1236	0.176568	0.332525	0.290613
	1.11111	0.179895	0.335062	0.294303
	1.0989	0.182939	0.337773	0.297791
	1.08696	0.185099	0.339562	0.300436
	1.07527	0.187237	0.341261	0.303065
	1.06383	0.189685	0.341499	0.304586
	1.05263	0.191673	0.340412	0.30498
	1.04167	0.193656	0.339804	0.305165
	1.03093	0.195485	0.339103	0.305024
	1.02041	0.19643	0.338106	0.304651
	1.0101	0.197082	0.337057	0.304282
	1	0.196736	0.335833	0.303713
	0.990099	0.195524	0.334629	0.303134
	0.980392	0.193606	0.333015	0.301145
	0.970874	0.191433	0.330911	0.298749
	0.961538	0.188768	0.328936	0.295199
	0.952381	0.185901	0.325874	0.290463
	0.943396	0.182815	0.322382	0.285242
	0.934579	0.179823	0.318448	0.280146
	0.925926	0.177537	0.314404	0.275891
	0.917431	0.175095	0.309773	0.271345
	0.909091	0.172209	0.303092	0.266064
	0.900901	0.169313	0.295691	0.260403
	0.892857	0.168095	0.289462	0.256017
	0.884956	0.167352	0.283061	0.251844
	0.877193	0.166505	0.275948	0.247433
	0.869565	0.165242	0.26834	0.242557
	0.862069	0.16262	0.259951	0.236662
	0.854701	0.1599	0.251218	0.230521
	0.847458	0.157845	0.242946	0.224311
	0.840336	0.155743	0.23508	0.218341
	0.833333	0.15344	0.226604	0.212163
	0.826446	0.150545	0.217173	0.205338
	0.819672	0.148866	0.209729	0.200207
	0.813008	0.147529	0.202618	0.195433
	0.806452	0.14609	0.195192	0.190424
	0.8	0.144792	0.188204	0.185548
	0.793651	0.144607	0.182447	0.181732
	0.787402	0.144748	0.176928	0.178145
	0.78125	0.145292	0.172007	0.17522
	0.775194	0.14592	0.166789	0.172396
	0.769231	0.146145	0.1606	0.169021
	0.763359	0.146514	0.154483	0.164585
	0.757576	0.146842	0.148123	0.159953
	0.75188	0.147361	0.141858	0.155361
	0.746269	0.148572	0.136878	0.151396
	0.740741	0.149782	0.131923	0.147305
	0.735294	0.150587	0.127413	0.143543
	0.729927	0.150501	0.124133	0.140729
	0.724638	0.15033	0.120682	0.137752
	0.719424	0.148878	0.117118	0.133721
	0.714286	0.147738	0.115561	0.129989
	0.70922	0.146525	0.113974	0.125947
	0.704225	0.145251	0.112517	0.121068
	0.699301	0.143618	0.112503	0.116288
	0.694444	0.141447	0.112281	0.111724
	0.689655	0.138873	0.111681	0.107488
	0.684932	0.137014	0.111716	0.104269
	0.680272	0.135957	0.112313	0.103452
	0.675676	0.134163	0.112191	0.102449
	0.671141	0.131653	0.111405	0.10076
	0.666667	0.129351	0.109545	0.0990148
	0.662252	0.127096	0.10729	0.0972376
	0.657895	0.12345	0.103769	0.0945489
	0.653595	0.118172	0.0991328	0.0917973
	0.649351	0.114203	0.0955477	0.0893518
	0.645161	0.109985	0.0919955	0.086625
	0.641026	0.105289	0.0888516	0.0848736
	0.636943	0.0995406	0.0853029	0.0834222
	0.632911	0.0931865	0.0810193	0.0818179
	0.628931	0.0863664	0.0765337	0.0799853
	0.625	0.0783418	0.0718086	0.0772698
	0.621118	0.0693969	0.0670097	0.0730752
	0.617284	0.0623959	0.0640165	0.0706568
	0.613497	0.0560087	0.0617875	0.0697665
	0.609756	0.0495016	0.0595378	0.0684733
	0.606061	0.0428233	0.0572194	0.067133
	0.60241	0.0366443	0.0549773	0.0658985
	0.598802	0.0337917	0.0534067	0.0653994
	0.595238	0.0308195	0.0517434	0.0648307
	0.591716	0.027753	0.0500576	0.0642532
	0.588235	0.0246439	0.0495895	0.0638711
	0.584795	0.0222576	0.0497775	0.0629659
	0.581395	0.0198104	0.0499596	0.0620263
	0.578035	0.0182463	0.0514271	0.062342
	0.574713	0.0164809	0.0529656	0.0633238
	0.571429	0.0139678	0.0540356	0.0649949
	0.568182	0.0115879	0.0553773	0.066611
	0.564972	0.00942045	0.0570863	0.0680127
	0.561798	0.00826565	0.0580778	0.0662409
	0.558659	0.00760811	0.0588028	0.0639974
	0.555556	0.00618793	0.0596756	0.0608874
	0.552486	0.00491455	0.0602738	0.0573471
	0.549451	0.00366334	0.0608371	0.0536872
	0.546448	0.00197294	0.0624873	0.0512658
	0.543478	0.000211787	0.0639306	0.0489813
	0.540541	-0.001588	0.0653941	0.0466381
	0.537634	-0.00282901	0.0674758	0.0448332
	0.534759	-0.00325577	0.0700118	0.0426983
	0.531915	-0.00283472	0.0728911	0.0398783
	0.529101	-0.00247996	0.0757439	0.0369152
	0.526316	-0.00209278	0.0785741	0.0339198
	0.52356	-0.00034498	0.0798831	0.0324532
	0.520833	0.002345	0.0820156	0.0313885
	0.518135	0.0041873	0.0836417	0.0291736
	0.515464	0.00462087	0.0847117	0.026034
	0.512821	0.00443327	0.0853535	0.0224481
	0.510204	0.0051768	0.0856305	0.0191326
	0.507614	0.00663303	0.086231	0.0158393
	0.505051	0.00912171	0.086549	0.0124624
	0.502513	0.0117423	0.0867875	0.00900401
	0.5	0.0113932	0.0867318	0.00620555
	0.497512	0.0123659	0.0879241	0.00462238
	0.49505	0.0131628	0.088056	0.00203951
	0.492611	0.0137719	0.0884828	0.00113465
	0.490196	0.0151219	0.0888748	0.0022
	0.487805	0.0173556	0.088979	0.00439144
	0.485437	0.0195961	0.0889263	0.00675598
	0.483092	0.0213936	0.0886926	0.00968154
	0.480769	0.0224109	0.0863979	0.0115119
	0.478469	0.0245257	0.0854126	0.0145729
	0.47619	0.0274491	0.0850418	0.0185994
	0.473934	0.0304248	0.0846523	0.0227007
	0.471698	0.0334533	0.0842439	0.0268771
	0.469484	0.0374042	0.0846858	0.0319988
	0.46729	0.040983	0.0864348	0.0386236
	0.465116	0.0445227	0.0886017	0.045793
	0.462963	0.0481466	0.0908214	0.0531145
	0.460829	0.0518318	0.0930707	0.0605656
	0.458716	0.055429	0.0968098	0.0683143
	0.456621	0.060909	0.102326	0.0766513
	0.454545	0.0677555	0.109161	0.0854985
	0.452489	0.0747188	0.116107	0.0944971
	0.45045	0.0833155	0.123264	0.104194
	0.44843	0.0904832	0.128818	0.112049
	0.446429	0.0973383	0.134113	0.11947
	0.444444	0.104471	0.140166	0.127136
	0.442478	0.111781	0.146068	0.135026
	0.440529	0.117937	0.150664	0.141786
	0.438596	0.123054	0.156295	0.148592
	0.436681	0.128012	0.162444	0.155217
	0.434783	0.133552	0.168956	0.162119
	0.4329	0.140169	0.176169	0.169574
	0.431034	0.14734	0.183779	0.177461
	0.429185	0.157529	0.191452	0.185756
	0.42735	0.167418	0.198208	0.193208
	0.425532	0.176311	0.204735	0.200125
	0.423729	0.185329	0.211583	0.207355
	0.421941	0.194116	0.218406	0.214627
	0.420168	0.202479	0.225369	0.221297
	0.41841	0.210496	0.232471	0.227607
	0.416667	0.218597	0.239457	0.234381
	0.414938	0.225107	0.243157	0.238378
	0.413223	0.231644	0.246835	0.242359
	0.411523	0.237675	0.250025	0.245885
	0.409836	0.244825	0.251687	0.249775
	0.408163	0.251856	0.253646	0.253895
	0.406504	0.258889	0.255762	0.258084
	0.404858	0.266012	0.257887	0.262315
	0.403226	0.273224	0.260021	0.26659
	0.401606	0.280107	0.262682	0.271293
	0.4	0.285762	0.266979	0.277252
	0.398406	0.288721	0.268559	0.28052
	0.396825	0.291699	0.27014	0.283814
	0.395257	0.294693	0.271699	0.287156
	0.393701	0.297215	0.272892	0.291126
	0.392157	0.298027	0.274609	0.294298
	0.390625	0.299068	0.277468	0.298191
	0.389105	0.300099	0.280347	0.302117
	0.387597	0.301317	0.283657	0.305811
	0.3861	0.302397	0.28711	0.309829
	0.384615	0.303349	0.289849	0.313689
	0.383142	0.304864	0.292248	0.317628
	0.381679	0.306539	0.294937	0.322485
	0.380228	0.308251	0.297709	0.327604
	0.378788	0.310614	0.300425	0.333088
	0.377358	0.313338	0.303045	0.338764
	0.37594	0.315758	0.306303	0.344531
	0.374532	0.31762	0.310891	0.35065
	0.373134	0.31887	0.316507	0.356966
	0.371747	0.320144	0.322685	0.363276
	0.37037	0.321011	0.328541	0.369188
	0.369004	0.321745	0.334336	0.375036
	0.367647	0.323523	0.340474	0.381394
	0.3663	0.325699	0.346613	0.387855
	0.364964	0.327263	0.352197	0.393762
	0.363636	0.328729	0.358065	0.399606
	0.362319	0.330351	0.36413	0.405517
	0.361011	0.331346	0.369451	0.410947
	0.359712	0.33242	0.375297	0.416619
	0.358423	0.333194	0.381994	0.42215
	0.357143	0.334032	0.388756	0.427842
	0.355872	0.335251	0.395523	0.434182
	0.35461	0.335998	0.401403	0.440106
	0.353357	0.336861	0.406791	0.446319
	0.352113	0.337744	0.412318	0.452695
	0.350877	0.339269	0.418198	0.458831
	0.34965	0.341039	0.423923	0.464766
	0.348432	0.342997	0.428598	0.470497
	0.347222	0.344965	0.433677	0.476643
	0.346021	0.346935	0.438806	0.48285
	0.344828	0.348908	0.443974	0.489108
	0.343643	0.34986	0.448334	0.494423
	0.342466	0.350593	0.451792	0.499641
	0.341297	0.350639	0.455734	0.504438
	0.340136	0.350365	0.459907	0.509173
	0.338983	0.349817	0.463859	0.51369
	0.337838	0.349205	0.467799	0.518199
	0.3367	0.347882	0.471083	0.522057
	0.33557	0.34623	0.474092	0.525644

## Sheet: Fig 3A
			Total Signal					iFFT Shorter periodicity component						iFFT longer periodicity component
			Signal Intenisty						Signal Intenisty						Signal Intenisty
			(Analog Digital Units)						(Analog Digital Units)						(Analog Digital Units)
	Position on Chromosome (um)	Zip3	Hop1	Zip1			Position on Chromosome (um)	Zip3	Hop1	Zip1			Position on Chromosome (um)	Zip3	Hop1	Zip1
	0.201	3786.94	5257.73	2655.24			0.201	152.076	-3.45408	-30.8188			0.201	508.444	1.34372	27.2128
	0.268	4644.11	6334.12	2766.46			0.268	669.775	984.999	-12.2931			0.268	847.918	89.2826	119.907
	0.335	5969.03	7933.76	2975.21			0.335	1603.79	2223.31	64.2025			0.335	1238.82	450.612	252.159
	0.402	7506.4	10018.7	3218.19			0.402	2727.6	3745.17	142.169			0.402	1652.38	1013.68	417.173
	0.469	8650.06	11747.9	3534.15			0.469	3466.17	4795.49	270.264			0.469	2057.47	1692.61	605.045
	0.536	9044.57	12346.6	3774.74			0.536	3494.7	4689.86	312.291			0.536	2423.45	2396.91	803.6
	0.603	8747.83	11783.6	3979.14			0.603	2898.29	3482.46	320.833			0.603	2723.11	3041.26	999.461
	0.67	7857.55	10625.8	4044.83			0.67	1795.98	1811.3	206.743			0.67	2935.14	3554.66	1179.24
	0.737	7067.23	9767.48	4065.1			0.737	894.705	619.762	75.5039			0.737	3046.11	3887.88	1330.75
	0.804	6641.24	9542.91	4107.68			0.804	463.208	264.691	4.76163			0.804	3051.61	4018.38	1444.07
	0.871	6479.55	9840.76	4183.26			0.871	396.591	628.556	11.9592			0.871	2956.54	3952.37	1512.46
	0.938	6491.06	10207.8	4215.19			0.938	590.161	1224.3	23.4557			0.938	2774.48	3723.63	1532.89
	1.005	6521.7	10487.1	4174.16			1.005	869.14	1837.91	9.04967			1.005	2526.14	3389.37	1506.27
	1.072	6521.62	10609	4125.83			1.072	1157.96	2325.71	29.7233			1.072	2237.24	3023.44	1437.26
	1.139	6587.95	10635.2	4080.36			1.139	1525.71	2667.64	87.7449			1.139	1935.81	2707.71	1333.77
	1.206	6738.59	10466	4039.55			1.206	1962.78	2683.67	174.611			1.206	1649.39	2522.52	1206.09
	1.273	6913.91	10657.8	3937.97			1.273	2385.25	2860.79	213.253			1.273	1402.24	2537.14	1065.87
	1.34	6866.35	11105.6	3816.38			1.34	2526.91	3044.35	232.605			1.34	1213.02	2801.38	924.93
	1.407	6544.05	11490.9	3688.76			1.407	2324.61	2891.94	235.771			1.407	1093.02	3339.09	794.143
	1.474	6023.99	11900.7	3524.06			1.474	1852.34	2496.49	182.831			1.474	1045.22	4144.41	682.387
	1.541	5599.84	12253.3	3368.81			1.541	1409.19	1812.39	114.208			1.541	1064.23	5181.09	595.759
	1.608	5658.6	12711.3	3280.35			1.608	1395.09	1066.49	84.4234			1.608	1137.1	6385.01	537.086
	1.675	5998.24	13910.2	3250.61			1.675	1626.89	980.706	85.977			1.675	1244.93	7669.66	505.791
	1.742	6254.14	15802.3	3263.16			1.742	1762.57	1608.31	106.193			1.742	1365.15	8934.12	498.124
	1.809	6121.35	17967.1	3247.1			1.809	1520.84	2634.67	80.52			1.809	1474.09	10072.6	507.731
	1.876	5608.24	19431.8	3226.35			1.876	932.067	3187.27	41.0189			1.876	1549.75	10984.7	526.487
	1.943	5196.18	19490.9	3234.09			1.943	495.44	2645.84	29.7168			1.943	1574.32	11585.2	545.525
	2.01	5008.31	18658.8	3246.86			2.01	345.616	1585.99	31.6895			2.01	1536.27	11813	556.322
	2.077	5346.43	17524.4	3309.02			2.077	788.212	627.703	98.425			2.077	1431.79	11636.9	551.748
	2.144	5986.79	17030.5	3361.13			2.144	1594.99	711.5	175.331			2.144	1265.38	11059.2	526.958
	2.211	6562.08	16998	3359.85			2.211	2386.14	1622.16	220.981			2.211	1049.52	10116	480.025
	2.278	6856.46	17306.1	3281.38			2.278	2926.51	3172.31	210.276			2.278	803.529	8874.01	412.257
	2.345	6825.94	16989.4	3229.45			2.345	3147.85	4305.2	242.454			2.345	551.664	7424.34	328.152
	2.412	6302.78	15315.7	3061.44			2.412	2855.74	4181.61	167.595			2.412	320.624	5874.25	235
	2.479	5464.74	12916.3	2914.39			2.479	2201.52	3319.37	113.375			2.479	136.793	4337.11	142.168
	2.546	4615.3	10223	2824.9			2.546	1465.41	2041.21	105.912			2.546	23.4617	2921.95	60.1397
	2.613	3828.96	7927.82	2753.38			2.613	704.23	944.474	95.1167			2.613	-1.69109	1723.51	-0.583255
	2.68	3361.4	6619.36	2690.62			2.68	163.544	545.737	62.3955			2.68	71.4317	813.782	-30.6201
	2.747	3120.93	5907.95	2695.82			2.747	-249.604	412.133	59.7305			2.747	244.109	235.976	-22.7549

## Sheet: Fig 3B
		iFFT Shorter periodicity component						iFFT longer periodicity component
			Normalized Signal Intenisty						Normalized Signal Intenisty
			(number of standard deviations from the mean)						(number of standard deviations from the mean)
	Position on Chromosome (um)	Zip3	Hop1	Zip1			Position on Chromosome (um)	Zip3	Hop1	Zip1
	0.201	-1.55845	-1.86982	-1.82401			0.201	-1.04392	-1.33413	-1.33903
	0.268	-0.832847	-0.921811	-1.36571			0.268	-0.663498	-1.31003	-1.14593
	0.335	0.116067	0.183471	-0.667501			0.335	-0.225448	-1.21102	-0.870428
	0.402	1.14636	1.30699	0.472958			0.402	0.237999	-1.05673	-0.526678
	0.469	1.84304	2.03426	1.47429			0.469	0.691944	-0.870681	-0.135311
	0.536	1.90593	1.9568	2.19542			0.536	1.10208	-0.677687	0.278311
	0.603	1.29057	1.07691	1.93904			0.603	1.43788	-0.50112	0.68632
	0.67	0.332642	-0.123161	0.983317			0.67	1.67549	-0.360434	1.06083
	0.737	-0.56453	-1.07192	-0.292414			0.737	1.79984	-0.269124	1.37644
	0.804	-1.08012	-1.42065	-1.0786			0.804	1.806	-0.233364	1.61251
	0.871	-1.19232	-1.24241	-1.28868			0.871	1.69947	-0.251453	1.75497
	0.938	-1.04276	-0.778542	-1.27137			0.938	1.49544	-0.314132	1.79753
	1.005	-0.762246	-0.278135	-1.19967			1.005	1.21715	-0.405728	1.74208
	1.072	-0.417555	0.147435	-0.940188			1.072	0.893401	-0.506002	1.59833
	1.139	-0.0146184	0.396806	-0.271948			1.139	0.555617	-0.59252	1.38274
	1.206	0.437559	0.554574	0.468816			1.206	0.234644	-0.643267	1.11677
	1.273	0.806437	0.665647	1.0535			1.273	-0.0423169	-0.639259	0.824657
	1.34	0.939748	0.727057	1.30036			1.34	-0.254361	-0.566852	0.531059
	1.407	0.743405	0.619643	1.17756			1.407	-0.388833	-0.419507	0.258608
	1.474	0.331595	0.2564	0.699688			1.474	-0.442394	-0.19883	0.0258031
	1.541	-0.0108755	-0.281835	0.0888184			1.541	-0.421092	0.0852455	-0.154656
	1.608	-0.0939404	-0.728765	-0.302103			1.608	-0.339438	0.415148	-0.276882
	1.675	0.0362593	-0.788939	-0.334453			1.675	-0.218598	0.767175	-0.342074
	1.742	0.0825912	-0.326559	-0.350208			1.742	-0.0838792	1.11367	-0.358044
	1.809	-0.173406	0.324046	-0.531668			1.809	0.0382039	1.42563	-0.338032
	1.876	-0.640263	0.629963	-0.840342			1.876	0.12299	1.67556	-0.298959
	1.943	-1.07326	0.320757	-1.03743			1.943	0.150519	1.84013	-0.2593
	2.01	-1.12626	-0.433932	-0.805728			2.01	0.107882	1.90255	-0.236809
	2.077	-0.721144	-1.00427	-0.217998			2.077	-0.0091954	1.85429	-0.246337
	2.144	0.0306581	-0.993605	0.546023			2.144	-0.195682	1.69598	-0.297979
	2.211	0.818485	-0.243328	0.997475			2.211	-0.437583	1.43753	-0.395748
	2.278	1.39061	0.816276	1.26839			2.278	-0.713242	1.09719	-0.536919
	2.345	1.56363	1.57093	1.05292			2.345	-0.995486	0.69995	-0.712123
	2.412	1.29652	1.61429	0.661805			2.412	-1.25439	0.275188	-0.906173
	2.479	0.676648	0.946751	0.110693			2.479	-1.4604	-0.146024	-1.09956
	2.546	-0.116044	-0.00771892	-0.181846			2.546	-1.5874	-0.533811	-1.27043
	2.613	-0.866909	-0.825525	-0.387608			2.613	-1.61559	-0.862214	-1.39693
	2.68	-1.49878	-1.30586	-0.574005			2.68	-1.53364	-1.1115	-1.4595
	2.747	-2.00243	-1.50221	-0.727586			2.747	-1.34014	-1.26983	-1.44312

## Sheet: Fig 3C
		Distance between adjacent peaks (um)
		Zip3	Hop1	Zip1
		0.804	0.871	0.7705
		0.67	0.67	0.67
		0.804	0.402	0.938
		0.3685	0.335	0.603
		0.737	0.469	0.469
		0.603	0.5025	0.67
		0.4355	0.67	0.871
		0.737	0.603	0.67
		0.5695	0.67	0.536
		0.67	0.536	0.3685
		0.402	0.536	0.737
		0.737	0.737	0.3685
		0.536	0.67	0.737
		0.603	0.536	0.402
		0.5025	0.536	0.5025
		0.603	0.603	0.402
		0.603	0.335	0.268
		0.536	0.603	0.67
		0.603	0.469	0.3015
		0.67	0.3015	0.737
		0.268	0.402	0.335
		0.469	0.938	0.67
		0.8375	0.469	0.2345
		0.4355	0.536	0.335
		0.603	0.603	0.3015
		0.201	0.536	0.3685
		0.804	0.737	0.804
		0.737	0.7705	0.603
		0.804	0.603	0.603
		0.402	0.804	0.871
		0.603	0.67	0.603
		0.335	0.6365	0.603
		0.268	0.5695	0.67
		0.402	0.67	0.67
		0.7035	0.6365	0.67
		0.737	0.3685	0.469
		0.536	0.804	0.938
		0.536	0.6365	0.67
		1.005	0.5695	0.804
		0.5025	0.469	0.737
		0.871	0.67	0.67
		0.7035	0.737	0.737
		0.603	0.402	0.737
		0.67	0.737	0.402
		0.938	0.938	0.469
		0.469	0.4355	0.335
		0.201	0.737	0.3685
		0.469	0.737	0.5025
		0.6365	0.268	0.2345
		0.603	0.4355	0.268
		0.5025	0.67	0.134
		0.67	0.4355	0.3685
		0.335	0.804	0.737
		0.536	0.67	0.67
		0.7705	0.737	0.737
		0.5025	0.5025	0.469
		0.536	0.737	0.469
		0.603	0.536	0.536
		0.737	0.804	0.5695
		0.737	0.335	0.7705
		0.6365	0.871	0.67
		0.603	0.3015	0.6365
		0.737	0.67	0.6365
		0.67	0.469	0.402
		0.737	0.603	0.335
		0.603	0.469	0.6365
		0.7035	0.536	0.6365
		0.536	0.536	0.871
		0.67	0.536	0.603
		0.469	0.402	0.536
		0.737	0.6365	0.737
		0.402	0.804	0.603
		0.804	0.7035	0.268
		0.737	0.536	0.603
		0.469	0.536	0.469
		0.67	0.67	0.469
		0.67	0.603	0.6365
		0.536	0.5025	0.737
		0.603	0.536	0.67
		0.67	0.603	0.5695
		0.603	0.804	0.737
		0.402	0.536	0.469
		0.804	0.536	0.67
		0.737	0.536	0.804
		0.5695	0.603	0.536
		0.67	0.4355	0.67
		0.4355	0.5695	0.402
		0.5025	0.67	0.6365
		0.67	0.469	0.603
		0.335	0.67	0.67
		0.67	0.469	0.5025
		0.5695	0.67	0.67
		0.804	0.871	0.5025
		0.402	0.67	0.6365
		0.268	0.3015	0.603
		0.737	0.268	0.9715
		0.536	0.3015	0.67
		0.804	0.6365	0.536
		0.469	0.737	0.536
		0.5025	0.5025	0.536
		0.536	0.469	0.67
		0.603	0.737	0.737
		0.402	0.67	0.737
		0.7705	0.4355	0.737
		0.3685	0.67	0.536
		0.469	0.67	0.5025
		0.603	0.603	0.469
		0.469	0.5025	0.804
		0.7035	0.67	0.402
		0.603	0.603	0.335
		0.469	0.469	0.737
		0.804	0.67	0.737
		0.402	0.603	0.737
		0.469	0.536	0.603
		0.4355	0.737	0.737
		0.67	0.67	0.469
		0.737	0.469	0.402
		0.268	0.804	0.804
		0.536	0.67	0.536
		0.603	0.469	0.67
		0.67	0.603	1.005
		0.7035	0.536	0.67
		0.6365	0.67	0.335
		0.469	0.402	0.469
		0.134	0.7705	0.536
		0.938	0.871	0.603
		0.737	0.3015	0.4355
		0.134	0.804	0.2345
		0.268	0.737	0.335
		0.3685	0.402	0.469
		0.268	0.536	0.268
		0.469	0.201	0.335
		0.871	0.3685	0.737
		0.536	0.737	0.737
		0.469	0.804	0.469
		0.5695	0.67	0.804
		0.4355	0.603	0.402
		0.5695	0.871	0.67
		0.603	0.268	0.469
		0.603	0.67	0.5025
		0.9045	0.469	0.4355
		0.67	0.67	0.603
		0.268	0.7035	0.402
		0.737	0.737	0.603
		0.67	0.268	0.469
		0.737	0.737	0.536
		0.335	0.536	0.5025
		0.5695	0.804	0.7705
		0.402	0.5025	0.67
		0.804	0.402	0.469
		0.3015	0.335	0.603
		0.804	0.5695	0.67
		0.402	0.737	0.737
		0.804	0.737	0.5025
		0.804	0.335	0.603
		0.536	0.603	0.536
		0.603	0.737	0.268
		0.603	0.469	0.469
		0.536	0.5695	0.67
		0.737	0.402	0.603
		0.603	0.603	0.402
		0.603	0.737	0.536
		0.603	0.536	0.469
		0.402	0.469	0.67
		0.804	0.3685	0.871
		0.7035	0.402	0.536
		0.938	0.4355	0.737
		0.335	0.67	0.603
		0.5695	0.737	0.7035
		0.603	0.536	0.536
		0.603	0.603	0.402
		0.67	0.67	0.3015
		0.4355	0.603	0.469
		0.737	0.737	0.469
		0.536	0.3685	0.5025
		0.335	0.67	0.536
		0.67	0.536	0.6365
		0.268	0.5695	0.603
		0.67	0.603	0.5025
		0.402	0.603	0.134
		0.5025	0.469	0.402
		0.268	0.4355	0.268
		0.67	0.804	0.804
		0.603	0.804	0.7705
		0.5025	0.335	0.9045
		0.402	0.5025	0.737
		0.469	0.737	0.6365
		0.469	0.536	0.536
		0.469	0.469	0.737
		0.4355	0.335	0.603
		0.603	0.737	0.603
		0.536	0.536	0.67
		0.804	0.67	0.67
		0.67	0.6365	0.737
		0.201	0.5695	0.536
		0.5025	0.603	0.871
		0.3685	0.4355	0.536
		0.67	0.536	0.536
		0.5695	0.737	0.67
		0.737	0.335	0.603
		0.67	0.3015	0.804
		0.804	0.268	0.737
		0.469	0.67	0.134
		0.4355	0.737	0.67
		0.268	0.7035	0.469
		0.737	0.6365	0.4355
		0.804	0.871	0.804
		0.67	0.5695	0.5025
		0.402	0.603	0.5025
		0.469	0.7035	0.5025
		0.335	0.335	0.5695
		0.737	0.536	0.5025
		0.5025	0.603	0.536
		0.603	0.4355	0.804
		0.402	0.469	0.469
		0.335	0.67	0.469
		0.469	0.469	0.335
		0.3015	0.6365	0.268
		0.402	0.67	0.603
		0.7035	0.536	0.7035
		0.469	0.67	0.536
		0.402	0.402	0.3015
		0.3685	0.804	0.737
		0.67	0.67	0.5025
		0.335	0.402	0.469
		0.402	0.469	0.335
		0.603	0.67	0.536
		0.67	0.67	0.603
		0.335	0.469	0.603
		0.335	0.603	0.536
		0.402	0.536	0.536
		0.5695	0.335	0.603
		0.67	0.402	0.67
		0.4355	0.268	0.536
		0.7035	0.67	0.536
		0.737	0.469	0.402
		0.603	0.871	0.737
		0.402	0.603	0.469
		0.737	0.603	0.536
		0.67	0.67	0.469
		0.603	0.603	0.268
		0.67	0.536	0.3685
		0.3685	0.804	0.469
		0.469	0.603	0.469
		0.402	0.67	0.134
		0.737	0.469	0.536
		0.5025	0.5025	0.737
		0.6365	0.6365	0.603
		0.402	0.536	0.469
		0.603	0.603	0.5025
		0.5025	0.603	0.402
		0.67	0.5025	0.5025
		0.402	0.67	0.335
		0.4355	0.469	0.134
		0.603	0.5695	0.67
		0.7035	0.603	0.536
		0.335	0.5025	0.4355
		0.737	0.536	0.335
		0.335	0.67	0.3685
		0.804	0.402	0.603
		0.5025	0.469	0.536
		0.603	0.7035	0.67
		0.938	0.402	0.536
		0.737	0.201	0.67
		0.2345	0.536	0.737
		0.402	0.402	0.737
		0.67	0.335	0.536
		0.603	0.4355	0.268
		0.67	0.536	0.469
		0.134	0.268	0.335
		0.402	0.7035	0.67
		0.5695	0.335	0.134
		0.737	0.603	0.67
		0.6365	0.5695	0.469
		0.938	0.268	0.469
		0.67	0.469	0.804
		0.7035	0.67	0.3015
		0.536	0.469	0.5695
		0.536	0.67	0.4355
		0.134	0.6365	0.402
		0.268	0.469	0.67
		0.2345	0.469	0.402
		0.4355	0.737	0.6365
		0.737	0.603	0.603
		0.536	0.737	0.737
		0.469	0.469	0.603
		0.536	0.268	0.402
		0.5695	0.536	0.536
		0.603	0.737	0.536
		0.5695	0.335	0.3685
		0.3685	0.201	0.469
		0.402	0.67	0.5695
		0.402	0.603	0.67
		0.603	0.469	0.603
		0.67	0.536	0.67
		0.603	0.469	0.6365
		0.402	0.6365	0.335
		0.67	0.402	0.335
		0.3015	0.536	0.737
		0.402	0.402	0.804
		0.4355	0.67	0.536
		0.6365	0.335	0.67
		0.67	0.335	0.5025
		0.536	0.536	0.603
		0.335	0.5695	0.737
		0.335	0.67	0.603
		0.402	0.469	0.5025
		0.737	0.67	0.536
		0.603	0.737	0.3685
		0.536	0.536	0.67
		0.603	0.5695	0.67
		0.536	0.5025	0.268
		0.536	0.603	0.603
		0.603	0.737	0.67
		0.536	0.603	0.4355
		0.603	0.737	0.469
		0.402	0.268	0.737
		0.4355	0.536	0.134
		0.603	0.536	0.536
		0.603	0.5025	0.67
		0.134	0.67	0.737
		0.134	0.536	0.469
		0.268	0.536	0.67
		0.7705	0.335	0.603
		0.603	0.536	0.737
		0.804	0.603	0.469
		0.67	0.335	0.3685
		0.603	0.402	0.7705
		0.67	0.67	0.603
		0.9045	0.603	0.402
		0.3015	0.469	0.4355
		0.402	0.536	0.3015
		0.67	0.201	0.469
		0.469	0.469	0.804
		0.67	0.402	0.603
		0.469	0.737	0.536
		0.737	0.536	0.4355
		0.737	0.603	0.3015
		0.603	0.268	0.67
		0.67	0.536	0.737
		0.536	0.268	0.335
		0.469	0.7035	0.469
		0.402	0.469	0.603
		0.7705	0.335	0.67
		0.536	0.268	0.268
		0.536	0.536	0.5695
		0.469	0.3685	0.67
		0.469	0.3015	0.536
		0.3015	0.469	0.5025
		0.402	0.469	0.6365
		0.603	0.536	0.469
		0.603	0.469	0.5025
		0.335	0.536	0.536
		0.67	0.3015	0.737
		0.5695	0.536	0.536
		0.6365	0.67	0.6365
		0.335	0.4355	0.67
		0.536	0.536	0.7035
		0.335	0.469	0.67
		0.4355	0.536	0.3685
		0.536	0.67	0.6365
		0.469	0.469	0.5025
		0.3015	0.603	0.134
		0.536	0.6365	0.603
			0.67	0.5025
			0.3015	0.536
			0.469	0.469
			0.536
			0.67
			0.536

## Sheet: Fig 3D
		Distance between adjacent peaks (um)
		Zip3	Hop1	Zip1
		1.139	1.206	1.072
		0.938	0.737	0.938
		1.139	1.273	0.871
		0.737	1.072	0.871
		0.871	1.742	1.34
		0.9045	0.871	1.005
		1.139	0.938	1.34
		0.603	0.7705	0.737
		0.804	0.938	0.871
		1.139	1.273	1.005
		0.871	1.072	0.804
		1.0385	1.206	0.9715
		1.072	1.005	0.871
		0.871	1.005	1.139
		0.9715	1.072	1.0385
		1.206	0.871	0.871
		0.938	0.871	1.0385
		0.737	0.402	1.474
		1.0385	1.072	1.273
		1.608	0.938	1.072
		1.072	1.139	1.005
		1.072	1.072	0.938
		0.871	1.34	1.072
		0.804	0.938	0.871
		0.938	1.34	1.273
		1.139	1.072	1.139
		1.1725	1.139	0.938
		1.139	0.804	1.1055
		1.072	0.804	0.871
		1.541	1.139	0.938
		1.005	0.737	0.737
		1.675	1.34	0.67
		0.7705	1.0385	0.938
		0.938	1.072	1.1055
		1.1055	0.804	0.9715
		0.871	1.474	0.603
		1.005	0.938	0.804
		1.1725	1.742	0.9045
		1.407	1.474	0.871
		0.804	1.005	1.005
		1.005	0.938	0.938
		0.938	1.608	1.005
		1.742	1.072	0.536
		1.206	1.474	1.139
		1.139	1.206	1.206
		1.407	1.675	0.804
		1.072	0.737	1.005
		0.737	0.804	0.8375
		1.072	1.3065	1.072
		0.804	0.938	0.603
		0.9715	0.938	0.804
		0.737	1.139	1.742
		1.0385	1.139	1.1055
		1.541	1.742	1.273
		0.9045	0.804	0.938
		1.072	1.742	1.541
		1.675	0.804	0.536
		0.737	0.737	1.608
		0.8375	0.804	0.603
		0.8375	1.072	0.938
		0.804	0.938	0.804
		1.005	1.005	0.804
		0.9715	1.005	1.072
		1.1725	1.005	0.804
		0.871	0.7035	0.938
		0.7035	1.139	0.7705
		1.072	0.9045	1.206
		1.005	0.938	0.8375
		1.072	1.34	0.871
		1.1055	0.67	0.9715
		0.603	1.273	1.4405
		0.9045	0.871	1.474
		0.9715	1.273	1.005
		0.804	2.01	0.737
		1.005	0.737	1.139
		0.938	1.005	0.7705
		1.1725	1.005	1.005
		0.737	1.139	1.0385
		0.938	1.072	1.0385
		1.005	0.7035	0.871
		1.273	1.139	0.7705
		1.005	1.139	0.938
		1.206	0.804	1.206
		1.072	0.5695	0.737
		0.938	0.871	0.938
		1.1725	1.0385	0.9045
		0.871	0.737	0.938
		0.871	0.804	1.1055
		0.871	1.005	0.871
		0.871	0.871	1.005
		0.603	0.871	0.871
		0.871	1.005	0.6365
		1.072	0.938	1.005
		0.804	0.804	0.804
		0.938	1.072	0.9045
		0.938	0.67	0.871
		0.938	0.804	1.005
		0.938	0.938	1.072
		0.804	0.67	0.7035
		1.072	1.072	1.072
		1.0385	1.206	1.273
		0.804	1.0385	1.0385
		0.938	0.804	0.804
		1.139	1.474	0.7705
		1.0385	0.8375	0.938
		1.072	0.871	1.206
		0.9045	1.139	1.072
		0.938	1.139	1.273
		1.005	1.273	0.938
		1.0385	1.072	1.005
		1.072	0.938	1.943
		0.938	0.871	1.608
		1.005	1.206	0.804
		0.871	1.072	1.1055
		1.005	0.871	0.804
		1.005	1.3065	0.9045
		0.871	1.474	1.3065
		1.1725	0.804	0.938
		0.737	0.938	1.005
		1.139	0.8375	0.804
		1.1725	0.938	0.9045
		0.938	1.273	1.34
		1.0385	1.139	1.273
		1.273	1.139	1.2395
		0.8375	0.737	0.871
		1.005	0.938	0.871
		1.005	0.938	0.938
		0.804	1.1055	0.938
		0.938	0.871	0.737
		1.005	0.8375	1.005
		1.005	1.1725	0.7705
		0.9715	0.938	0.8375
		0.938	1.407	0.938
		0.871	1.072	0.7035
		0.871	0.9045	0.871
		0.804	0.938	0.804
		1.0385	1.541	1.139
		1.1725	0.804	0.737
		0.8375	1.139	1.005
		1.0385	0.804	1.072
		0.938	1.072	0.804
		0.871	1.139	1.139
		1.2395	0.9045	1.005
		1.072	0.938	0.871
		1.273	1.139	0.938
		0.536	1.005	0.737
		1.072	0.871	0.804
		0.7035	0.938	0.938
		1.005	0.804	0.804
		0.938	0.67	0.804
		0.871	0.938	0.603
		1.206	0.9715	1.0385
		0.737	0.938	1.1055
		0.871		0.938
		0.938
		0.9715
		0.871
		0.603
		0.871
		0.9715
		1.0385

[truncated: 16 more sheets: Fig 3E, Fig 3F, Fig 4B, Fig 4C, Fig 4D and E, Fig 5A, Fig 5B, Fig 5C, Fig 6A, Fig 6B, Fig 6C, Fig 7B, Fig 7C, Fig 7D, Fig 7E, Fig 7H]
